# Supplementary material for: Colour Doppler Ultrasonography in the Assessment of Intratesticular Lesions: Influence of Lesion Size and Vascular Pattern
Source: Cancers (Basel). 2026 Feb 25;18(5):741. doi: 10.3390/cancers18050741 (PMC12984502; doi:10.3390/cancers18050741)
Supplement: Supplementary file 1 [file cancers-18-00741-s001.zip]

Archive with 4 entries (4 files):
- TableS4.pdf
- TableS1.pdf
- TableS2.pdf
- TableS3.pdf
